# Supplementary material for: Vitamin D’s Impact on Cancer Incidence and Mortality: A Systematic Review
Source: Nutrients. 2025 Jul 16;17(14):2333. doi: 10.3390/nu17142333 (PMC12298439; doi:10.3390/nu17142333)
Supplement: Supplementary file 1 [file nutrients-17-02333-s001.zip]

Archive with 1 entries (1 files):
- nutrients-3609198-supplementary.pdf
